# Supplementary material for: Plethysmography Phenotype QTL in Mice Before and After Allergen Sensitization and Challenge
Source: G3 (Bethesda). 2016 Jul 21;6(9):2857–65. doi: 10.1534/g3.116.032912 (PMC5015943; doi:10.1534/g3.116.032912)
Supplement: Supplemental Material [file supp_g3.116.032912_FileS1.xls]

## Sheet: Sheet1
strain	id	MCh	penh_bl1	penh_bl2	penh_f
preCC	3	0		0.687188	0.328621
preCC	3	3.125		0.608607	1.10832
preCC	3	6.25		1.26847	5.87735
preCC	3	12.5		2.68901	7.86371
preCC	3	25		4.92368
preCC	4	0		0.563957	0.48674
preCC	4	3.125		0.845238	1.53401
preCC	4	6.25		0.673931	2.04864
preCC	4	12.5		1.13655	3.32179
preCC	4	25		2.51901	4.38178
preCC	7	0		0.49046	0.59415
preCC	7	3.125		0.620361	1.87761
preCC	7	6.25		0.776781	4.79215
preCC	7	12.5		10.1811	7.26012
preCC	7	25		12.5573
preCC	8	0		0.600901	1.03633
preCC	8	3.125		0.65265	1.21892
preCC	8	6.25		0.580409	1.44196
preCC	8	12.5		0.952052	2.74657
preCC	8	25		3.21724	4.17278
preCC	10	0		0.406577	0.657123
preCC	10	3.125		0.49293	0.878089
preCC	10	6.25		0.646389	1.66344
preCC	10	12.5		0.934986
preCC	10	25		7.34089
preCC	13	0		0.411248	0.525612
preCC	13	3.125		0.524574	0.821737
preCC	13	6.25		1.16057	1.85524
preCC	13	12.5		4.06057	4.5933
preCC	13	25		7.03877	8.77142
preCC	14	0		0.546344	0.689604
preCC	14	3.125		0.477427	0.696679
preCC	14	6.25		0.767226	0.851676
preCC	14	12.5		0.983477	1.14789
preCC	14	25		1.03892	2.20663
preCC	15	0		0.413372	0.626196
preCC	15	3.125		0.977608	3.77461
preCC	15	6.25		5.9098
preCC	15	12.5		4.31027
preCC	15	25
preCC	16	0		0.372676	0.616852
preCC	16	3.125		0.606244	0.59229
preCC	16	6.25		0.892376	0.679389
preCC	16	12.5		0.837368	0.808062
preCC	16	25		0.83907	1.27511
preCC	17	0		0.409553	0.295634
preCC	17	3.125		0.389408	0.355206
preCC	17	6.25		0.511626	0.627787
preCC	17	12.5		0.596913	1.63858
preCC	17	25		0.682744	3.622
preCC	18	0		0.499319	0.660112
preCC	18	3.125		0.543773	0.967735
preCC	18	6.25		0.703424	1.31113
preCC	18	12.5		1.16443	1.80276
preCC	18	25		1.58553	2.18927
preCC	21	0		0.694667	0.780059
preCC	21	3.125		0.938036	1.22324
preCC	21	6.25		3.31026	8.61887
preCC	21	12.5		13.5444
preCC	21	25
preCC	22	0		0.445969	0.584051
preCC	22	3.125		0.498646	0.984426
preCC	22	6.25		0.885754	1.0786
preCC	22	12.5		1.38319	2.64612
preCC	22	25		1.78472	5.00087
preCC	23	0		0.713075	0.815308
preCC	23	3.125		0.857575	0.987257
preCC	23	6.25		1.79294	1.997
preCC	23	12.5		5.29368	4.84246
preCC	23	25		8.10984
preCC	24	0		0.857606	1.23589
preCC	24	3.125		0.839001	1.18289
preCC	24	6.25		0.94818	2.16414
preCC	24	12.5		1.77111	3.0698
preCC	24	25		2.52436	4.68313
preCC	25	0		0.393728	0.44411
preCC	25	3.125		0.467488	1.0109
preCC	25	6.25		1.49967	4.29258
preCC	25	12.5		2.8228
preCC	25	25		10.6355
preCC	27	0		0.562324	0.767742
preCC	27	3.125		0.675566	0.968704
preCC	27	6.25		0.734166	1.27798
preCC	27	12.5		1.05232	2.83371
preCC	27	25		1.44422	5.07801
preCC	29	0		0.592368	0.78049
preCC	29	3.125		0.580544	0.865925
preCC	29	6.25		0.704877	1.06596
preCC	29	12.5		1.41205	1.6053
preCC	29	25		0.904742	1.61
preCC	30	0		0.677688	0.587032
preCC	30	3.125		0.80691	2.81748
preCC	30	6.25		1.71756
preCC	30	12.5		3.32321
preCC	30	25		6.40396
preCC	31	0		0.750696	0.704186
preCC	31	3.125		0.745887	1.07138
preCC	31	6.25		1.0839	4.02235
preCC	31	12.5		3.91623
preCC	31	25
preCC	32	0		0.563275	0.550299
preCC	32	3.125		0.599411	0.731999
preCC	32	6.25		0.795534	1.0547
preCC	32	12.5		1.25084	1.86362
preCC	32	25		1.01494	2.04466
preCC	33	0		0.557983	0.652415
preCC	33	3.125		0.96965	2.06023
preCC	33	6.25		1.09239	3.79251
preCC	33	12.5		1.82094	4.513
preCC	33	25		3.9898	5.62716
preCC	37	0		0.518938	0.412184
preCC	37	3.125		0.549138	0.879442
preCC	37	6.25		0.685913	6.03287
preCC	37	12.5		6.02619	10.7435
preCC	37	25
preCC	38	0	0.509087	0.57149	0.64578
preCC	38	3.125	0.485274	0.761676	0.533338
preCC	38	6.25	0.544545	0.57859	0.7559
preCC	38	12.5	0.856164	1.9193	1.96719
preCC	38	25	1.26696	4.26108	4.25042
preCC	39	0	0.536255	0.899159	1.22973
preCC	39	3.125	0.745957	1.18083	0.923038
preCC	39	6.25	1.24066	1.5698	2.31533
preCC	39	12.5	3.39915	4.11819	3.97494
preCC	39	25	5.36411	4.68698	5.9923
preCC	40	0	0.408438	0.495961	0.330898
preCC	40	3.125	0.923398	0.862256	1.28511
preCC	40	6.25	1.48687	1.34042	6.25417
preCC	40	12.5	2.76013	2.97166	7.69733
preCC	40	25	3.63342	1.80968
preCC	41	0	0.653484	0.507873	0.559493
preCC	41	3.125	1.58747	0.705763	2.30252
preCC	41	6.25	4.60125	2.05564	8.1951
preCC	41	12.5	10.3115	6.21084
preCC	41	25		5.17817
preCC	44	0	0.656447	0.688097	1.0103
preCC	44	3.125	1.71573	1.76856	1.74815
preCC	44	6.25	3.90647	4.60874	3.79178
preCC	44	12.5	7.15716	4.32142	8.26162
preCC	44	25		4.39282
preCC	45	0	0.612022	0.689409	0.490216
preCC	45	3.125	0.913088	0.819794	0.650666
preCC	45	6.25	1.32497	0.940872	2.7701
preCC	45	12.5	4.82494	1.38614	4.322
preCC	45	25	6.53898	4.25782	3.58202
preCC	48	0	0.496258	0.341091	0.442736
preCC	48	3.125	0.53898	0.484992	0.959344
preCC	48	6.25	0.672938	0.587641	3.35981
preCC	48	12.5	1.14398	0.748745	8.19099
preCC	48	25	2.21005	1.27346
preCC	49	0	0.40026	0.406648	0.539888
preCC	49	3.125	0.405022	0.494888	0.699784
preCC	49	6.25	0.637154	0.474361	1.39367
preCC	49	12.5	1.28234	0.720048	3.60823
preCC	49	25	3.22728	1.47855	3.46908
preCC	50	0	0.443384	0.543185	0.602939
preCC	50	3.125	0.492975	0.615664	0.752666
preCC	50	6.25	0.645812	0.728879	1.13678
preCC	50	12.5	0.686221	0.846961	1.43371
preCC	50	25	1.83137	1.7435	1.51481
preCC	51	0	0.58919	0.488419	0.426131
preCC	51	3.125	0.681189	0.538818	0.83388
preCC	51	6.25	1.05907	0.869703	1.32699
preCC	51	12.5	1.80071	1.19697	2.27561
preCC	51	25	2.95453	1.68686	2.7164
preCC	52	0	0.712772	0.535224	0.552494
preCC	52	3.125	0.610379	0.602562	0.583134
preCC	52	6.25	0.527828	0.616559	0.745406
preCC	52	12.5	1.22589	0.709436	1.28849
preCC	52	25	1.161	1.5722	1.93382
preCC	53	0	0.481935	0.516725	0.525729
preCC	53	3.125	0.68562	0.730001	0.839041
preCC	53	6.25	1.62631	1.37312	1.66964
preCC	53	12.5	3.61434	3.05396	2.86595
preCC	53	25	4.64698	4.71601	4.16053
preCC	54	0	0.293442	0.375613	0.474704
preCC	54	3.125	0.567554	0.610245	1.67306
preCC	54	6.25	2.63419	2.3804	3.36394
preCC	54	12.5	5.66363	4.51986	3.75977
preCC	54	25		8.70954	5.09377
preCC	57	0	1.04135	0.688595	1.42498
preCC	57	3.125	1.58741	1.11107	2.07123
preCC	57	6.25		1.47655	4.2087
preCC	57	12.5		9.03207	11.6414
preCC	57	25		9.70928
preCC	58	0	0.467302	0.444656	0.480194
preCC	58	3.125	0.653464	0.4385	0.696838
preCC	58	6.25	0.690735	0.459951	0.821105
preCC	58	12.5	0.970385	0.628579	1.01212
preCC	58	25	3.60593	1.20503	1.40292
preCC	59	0	0.812688	0.610371	0.990857
preCC	59	3.125	1.19752	1.07856	1.52396
preCC	59	6.25	1.83304	2.13329	6.82677
preCC	59	12.5	7.70019	10.1245
preCC	59	25
preCC	60	0	0.708718	0.414355	0.709315
preCC	60	3.125	0.605334	0.390049	0.79311
preCC	60	6.25	0.665011	0.741405	1.13336
preCC	60	12.5	1.67233	0.756689	1.05149
preCC	60	25	3.48268	1.08277	1.79532
preCC	61	0	0.502961	1.75461	1.87003
preCC	61	3.125	0.820382	2.26566	4.50897
preCC	61	6.25	2.70126	2.05017
preCC	61	12.5	6.13867	7.84917
preCC	61	25
preCC	62	0	0.83515	0.748708	1.77768
preCC	62	3.125	2.40259	1.43672	3.50979
preCC	62	6.25	2.99581	4.5097	11.5782
preCC	62	12.5	4.48223	5.07869
preCC	62	25	5.06432	7.73141
preCC	63	0	0.957448	0.830194	0.67088
preCC	63	3.125	0.704051	0.767106	0.848326
preCC	63	6.25	0.73322	0.799218	1.00701
preCC	63	12.5	1.27216	0.862344	1.08896
preCC	63	25	2.41637	0.862818	2.22486
preCC	64	0	0.573574	0.653841	0.715474
preCC	64	3.125	0.7148	0.694395	0.696097
preCC	64	6.25	0.763153	0.880743	0.908303
preCC	64	12.5	1.1911	0.981454	1.70124
preCC	64	25	1.65612	2.15002	3.72249
preCC	65	0	0.462909	0.442007	0.661637
preCC	65	3.125	0.342221	0.507455	0.863451
preCC	65	6.25	0.61004	0.404541	0.847747
preCC	65	12.5	1.29519	0.536713	0.869956
preCC	65	25	1.30867	0.719029	2.34943
preCC	66	0	0.532205	0.491538	0.892568
preCC	66	3.125	0.93049	0.715511	1.08385
preCC	66	6.25	0.958405	1.17717	2.00623
preCC	66	12.5	2.22841	2.7539	4.08935
preCC	66	25	4.79652	3.20031	7.80961
preCC	67	0	0.800928	0.876468	0.535187
preCC	67	3.125	1.49039	1.28457	1.47065
preCC	67	6.25	0.977169	2.60736	4.19262
preCC	67	12.5	4.62412	7.00784	6.94477
preCC	67	25	12.8229
preCC	68	0	0.595723	0.623554	0.651124
preCC	68	3.125	0.918342	0.879326	1.01803
preCC	68	6.25	1.57176	1.13459	1.57915
preCC	68	12.5	2.10582	2.01912	3.92721
preCC	68	25	5.71503	3.3236	6.54972
preCC	69	0	0.88123	0.450908	0.368384
preCC	69	3.125	0.962743	0.503275	0.530726
preCC	69	6.25	0.934861	0.513838	1.02681
preCC	69	12.5	1.39893	1.01037	1.37555
preCC	69	25	2.91821	2.58991	1.57052
preCC	70	0	0.709056	0.381962	0.573816
preCC	70	3.125	0.70344	0.508894	0.897024
preCC	70	6.25	1.10715	0.5963
preCC	70	12.5	4.29407	2.60948
preCC	70	25
preCC	85	0	1.29499	0.941981	1.27823
preCC	85	3.125	1.1002	0.957947	1.24252
preCC	85	6.25	1.18933	1.09279	1.52601
preCC	85	12.5	1.79947	2.24155	1.4332
preCC	85	25	2.73826	3.68232	2.82462
preCC	86	0	0.699759	0.586817	0.864662
preCC	86	3.125	0.609867	0.706354	0.889651
preCC	86	6.25	0.687315	0.7474	1.15893
preCC	86	12.5	0.700047	0.978555	3.74776
preCC	86	25	1.99632	3.66082	13.1885
preCC	87	0	0.901953	0.699563	0.886513
preCC	87	3.125	0.861251	1.07479	1.15882
preCC	87	6.25	0.986388	1.18701	2.16557
preCC	87	12.5	1.43139	1.6203	3.34983
preCC	87	25	1.84567	3.83689	7.17079
preCC	88	0	0.601497	0.67389	0.717716
preCC	88	3.125	1.10042	1.03686	1.58395
preCC	88	6.25	1.79616	2.51407	2.61807
preCC	88	12.5	3.05857	3.14121	3.202
preCC	88	25	3.32511	2.30213	3.64883
preCC	89	0	0.844008	0.409617	0.738013
preCC	89	3.125	0.823443	0.645581	1.37492
preCC	89	6.25	2.20036	2.45698	2.46361
preCC	89	12.5	5.01028	4.79057	3.04243
preCC	89	25	6.50256	7.43704	3.74824
preCC	90	0	0.954841	1.14821	0.859285
preCC	90	3.125	1.38758	2.06306	1.77957
preCC	90	6.25	2.74242	3.79073	6.89058
preCC	90	12.5	6.26612	5.22047	13.9464
preCC	90	25	11.4563	7.13293
preCC	92	0	0.481666	0.429129	0.598228
preCC	92	3.125	0.469256	0.516678	0.784178
preCC	92	6.25	0.57033	0.81319	1.6547
preCC	92	12.5	1.27211	3.26413	10.1736
preCC	92	25	3.54309	6.62927
preCC	94	0	0.442125	0.427139	0.548625
preCC	94	3.125	0.5151	0.666375	0.611846
preCC	94	6.25	0.752498	0.672048	0.840596
preCC	94	12.5	0.789295	0.512408	2.4145
preCC	94	25	1.39811	1.14163	2.77628
preCC	95	0	0.702457	0.637254	0.564024
preCC	95	3.125	0.87207	0.891899	0.585831
preCC	95	6.25	1.06302	0.791685	1.09768
preCC	95	12.5	1.57718	1.2172	4.29226
preCC	95	25	1.08814	1.29881	9.33222
preCC	97	0	0.52686	0.497671	0.751103
preCC	97	3.125	0.64827	0.781223	0.545066
preCC	97	6.25	0.683565	1.00555	2.10328
preCC	97	12.5	1.37709	2.12596	8.26382
preCC	97	25	3.06343	7.86205
preCC	98	0	0.477015	0.491893	1.00683
preCC	98	3.125	0.685768	0.723948	1.31916
preCC	98	6.25	1.03885	0.955649	1.38952
preCC	98	12.5	1.1323	1.10668	3.47854
preCC	98	25	1.16177	1.67558	5.34734
preCC	99	0	0.407173	0.453656	0.417747
preCC	99	3.125	0.44855	0.689609	1.18364
preCC	99	6.25	0.780621	1.11298	2.04698
preCC	99	12.5	1.68784	3.46642	3.44464
preCC	99	25	2.34103	4.63243	3.50124
preCC	100	0	0.656244	0.663205	0.508358
preCC	100	3.125	0.800008	0.690775	0.825711
preCC	100	6.25	1.60087	1.82122	2.87165
preCC	100	12.5	9.20728	7.76916	4.75797
preCC	100	25			5.67753
preCC	101	0	0.528747	0.396883	0.580681
preCC	101	3.125	0.53269	0.365687	0.623161
preCC	101	6.25	0.635563	0.559833	0.717732
preCC	101	12.5	2.07379	3.20567	0.924309
preCC	101	25	7.29464		3.20684
preCC	102	0	0.843072	0.668684	0.74527
preCC	102	3.125	0.904206	0.74078	0.934005
preCC	102	6.25	1.00359	0.802802	1.0691
preCC	102	12.5	1.19042	0.951777	1.343
preCC	102	25	1.36406	1.49848	2.26781
preCC	103	0	0.582355	0.409669	0.481602
preCC	103	3.125	0.542612	0.42012	0.397587
preCC	103	6.25	0.659111	0.681194	0.71752
preCC	103	12.5	1.50584	1.53698	1.49123
preCC	103	25	2.72064	2.78105	2.30932
preCC	104	0	0.754545	0.536777	0.808975
preCC	104	3.125	0.876956	0.708544	0.859703
preCC	104	6.25	1.17258	1.19027	1.35552
preCC	104	12.5	2.1371	1.85822	1.86565
preCC	104	25	2.90495	4.46402	4.512
preCC	105	0	0.471694	0.696801	0.79885
preCC	105	3.125	0.465356	0.76094	0.824573
preCC	105	6.25	0.612604	0.97101	1.17024
preCC	105	12.5	6.14995	3.21409	8.02933
preCC	105	25		9.4779
preCC	106	0	0.404935	0.525338	0.453662
preCC	106	3.125	0.55302	0.580987	0.556702
preCC	106	6.25	0.570379	0.677729	1.13787
preCC	106	12.5	0.943919	0.8487	3.58599
preCC	106	25	1.54091	2.8111	4.71688
preCC	107	0	0.470317	0.554409	0.73668
preCC	107	3.125	0.444231	0.654322	0.792297
preCC	107	6.25	0.605125	0.68425	0.975558
preCC	107	12.5	2.4836	1.18032	2.72748
preCC	107	25	19.6878	6.3741	5.83942
preCC	108	0	0.473413	0.570432	0.488426
preCC	108	3.125	0.741698	0.649878	0.885686
preCC	108	6.25	2.9994	1.75708	3.37475
preCC	108	12.5	12.9883	7.73976	5.51454
preCC	108	25
preCC	109	0	0.589763	0.605203	0.66754
preCC	109	3.125	0.482019	0.624334	0.982821
preCC	109	6.25	0.886973	0.970614	1.57741
preCC	109	12.5	2.28592	1.74903	2.84137
preCC	109	25	4.05555	2.21535	6.09116
preCC	110	0	0.688511	0.772745	1.01793
preCC	110	3.125	1.20298	0.970318	1.57222
preCC	110	6.25	2.86116	1.19718	3.14085
preCC	110	12.5	5.09326	1.69461	4.12702
preCC	110	25		2.92091	6.85261
preCC	111	0	0.606951	0.425476	0.428834
preCC	111	3.125	0.689563	0.35333	0.621834
preCC	111	6.25	1.16139	0.680031	1.07481
preCC	111	12.5	10.8404	4.65926	12.1274
preCC	111	25
preCC	112	0	0.886099	0.594737	0.636148
preCC	112	3.125	0.961955	0.707573	1.47894
preCC	112	6.25	1.23324	0.589568	1.59481
preCC	112	12.5	2.05304	0.976352	7.06404
preCC	112	25	6.56176	2.16379	14.1713
preCC	113	0	0.521988	0.439999	0.62805
preCC	113	3.125	0.685703	0.554946	1.29846
preCC	113	6.25	1.48046	0.633755	4.89724
preCC	113	12.5	3.54173	1.35137	7.87442
preCC	113	25	4.29347	5.72406	10.2908
preCC	114	0	0.57738	0.447964	0.438788
preCC	114	3.125	0.571473	0.653042	0.880008
preCC	114	6.25	1.6907	2.1464	12.4654
preCC	114	12.5	19.8105	28.2114
preCC	114	25
preCC	115	0	0.714479	0.691098	0.627435
preCC	115	3.125	1.03812	1.20022	0.678373
preCC	115	6.25	1.36571	1.79388	0.855611
preCC	115	12.5	2.11	2.41334	1.96574
preCC	115	25	5.10797	5.80343	4.97261
preCC	116	0	0.581448	0.494233	0.486935
preCC	116	3.125	0.646743	0.618707	0.608375
preCC	116	6.25	0.992585	1.19511	1.45671
preCC	116	12.5	4.02733	2.58362	3.49719
preCC	116	25	9.88528	5.76442	12.8846
preCC	117	0	0.475618	0.865302	1.59371
preCC	117	3.125	0.652386	1.36483	4.52753
preCC	117	6.25	1.32128	2.30254	8.15611
preCC	117	12.5	3.44802	7.28196
preCC	117	25
preCC	119	0	0.683435	0.52885	0.640551
preCC	119	3.125	0.646594	0.852709	0.936757
preCC	119	6.25	0.942015	1.45186	3.67607
preCC	119	12.5	1.29379	4.21429	5.21865
preCC	119	25	4.41695	7.99938
preCC	120	0	0.49406	0.600341	0.64035
preCC	120	3.125	0.609044	0.632198	1.00803
preCC	120	6.25	1.906	2.74277	2.14626
preCC	120	12.5	3.51901	4.95136	2.22617
preCC	120	25			2.71975
preCC	121	0	0.405306	0.477548	0.535977
preCC	121	3.125	0.445962	0.483076	0.705101
preCC	121	6.25	0.560298	0.68795	3.59309
preCC	121	12.5	1.02887	1.08504	5.43766
preCC	121	25	3.43343	2.47605
preCC	122	0	0.346679	0.516921	0.503387
preCC	122	3.125	0.436846	0.38727	0.643753
preCC	122	6.25	0.659275	0.600864	0.703635
preCC	122	12.5	3.02409	0.834091	0.949873
preCC	122	25	7.92652	1.25818	2.33063
preCC	123	0	0.676904	0.519738	0.558965
preCC	123	3.125	1.27053	0.915679	0.844349
preCC	123	6.25	3.63012	3.45794	1.37323
preCC	123	12.5			6.19056
preCC	123	25
preCC	124	0	0.432765	0.392009	0.594863
preCC	124	3.125	0.474696	0.317763	0.681245
preCC	124	6.25	0.657995	0.448593	3.09582
preCC	124	12.5	1.47861	1.23467
preCC	124	25	4.68881	2.09621
preCC	125	0	1.10407	0.495749	0.755542
preCC	125	3.125	1.06768	0.557427	1.06707
preCC	125	6.25	1.06388	0.577044	1.40151
preCC	125	12.5	1.42644	0.867627	2.20255
preCC	125	25	3.49227	9.48109	9.05145
preCC	126	0	0.510419	0.598528	0.598304
preCC	126	3.125	0.517959	0.714515	0.744336
preCC	126	6.25	0.780051	0.832202	1.2305
preCC	126	12.5	7.75501	1.89132	1.52244
preCC	126	25		6.65953	3.00347
preCC	127	0	1.07933	1.24936	0.615556
preCC	127	3.125	1.70139	1.47399	1.02775
preCC	127	6.25	2.98779	2.53861	1.67687
preCC	127	12.5	9.15195	8.48808	2.3782
preCC	127	25
preCC	128	0	0.798846	0.609467	0.564282
preCC	128	3.125	1.05873	0.996721	1.00481
preCC	128	6.25	2.06744	3.47422	3.85759
preCC	128	12.5	9.14007	9.59181	9.17374
preCC	128	25
preCC	129	0	0.682833	0.91051	0.955675
preCC	129	3.125	1.06845	1.10978	1.09284
preCC	129	6.25	1.20587	1.3276	1.32241
preCC	129	12.5	3.02964	1.75016	1.60864
preCC	129	25	6.87554	2.73643	1.96546
preCC	131	0	0.556158	0.664239	0.583302
preCC	131	3.125	0.574499	0.511806	0.662188
preCC	131	6.25	0.585611	0.663333	0.831903
preCC	131	12.5	0.856118	0.731638	2.26207
preCC	131	25	1.8655	0.987672	4.97376
preCC	133	0	0.780252	0.780252	0.990728
preCC	133	3.125	1.22889	1.22889	1.21524
preCC	133	6.25	2.22797	2.22797	1.60162
preCC	133	12.5	3.58892	3.58892	3.34794
preCC	133	25	5.74961	5.74961	6.92713
preCC	136	0	0.564272	0.615202	0.60402
preCC	136	3.125	1.58543	1.62992	2.97473
preCC	136	6.25	7.37998	5.92003	5.49972
preCC	136	12.5
preCC	136	25
preCC	137	0	1.12666	0.691386	1.53316
preCC	137	3.125	1.33644	0.610407	2.06374
preCC	137	6.25	1.52599	0.712797	2.64032
preCC	137	12.5	2.09476	1.33749	3.81533
preCC	137	25	5.71113	5.05863	6.0219
preCC	138	0	0.407903	0.625844	0.542752
preCC	138	3.125	0.491121	0.8026	3.66843
preCC	138	6.25	0.988847	2.28697
preCC	138	12.5	3.23976	6.64998
preCC	138	25	5.04901
preCC	139	0	0.553931	0.722706	0.685578
preCC	139	3.125	0.717428	0.756175	1.00818
preCC	139	6.25	1.14263	1.07529	2.71434
preCC	139	12.5	1.9004	2.07615	3.32835
preCC	139	25	4.42717	4.73252	3.36966
preCC	140	0	0.776298	0.693479	0.620082
preCC	140	3.125	0.748164	0.746714	1.06081
preCC	140	6.25	1.17871	1.21089	13.2056
preCC	140	12.5	6.18831	8.48536
preCC	140	25	22.3379
preCC	141	0	0.555812	0.653635	0.49588
preCC	141	3.125	0.677577	0.822596	0.692484
preCC	141	6.25	0.924915	1.34686	1.30882
preCC	141	12.5	2.40939	2.36889	2.09323
preCC	141	25	3.27423	3.055	2.63376
preCC	142	0	0.471595	0.490524	0.415911
preCC	142	3.125	0.469279	0.537829	0.576083
preCC	142	6.25	0.794977	0.726734	0.870091
preCC	142	12.5	1.00871	1.0872	1.55831
preCC	142	25	2.42603	2.37588	6.21017
preCC	144	0	0.944423	0.653788	0.893531
preCC	144	3.125	0.801242	0.697952	1.30946
preCC	144	6.25	2.74354	1.39492	3.21247
preCC	144	12.5	4.0062	3.82983	4.00333
preCC	144	25	3.50103	7.6346	3.23862
preCC	145	0	0.929931	0.736844	0.672435
preCC	145	3.125	2.10307	4.87783	2.83584
preCC	145	6.25	13.0076	4.80423	5.10924
preCC	145	12.5			9.31625
preCC	145	25
preCC	146	0	0.786848	0.849376	0.544324
preCC	146	3.125	1.57272	1.01761	2.6264
preCC	146	6.25	5.12706	1.58884	11.2215
preCC	146	12.5	15.5431	2.93147
preCC	146	25		19.2673
preCC	147	0	0.978291	1.15396	0.726912
preCC	147	3.125	1.20061	1.06539	0.967363
preCC	147	6.25	1.1042	1.11183	0.963383
preCC	147	12.5	2.61818	3.97017	2.67533
preCC	147	25	5.35536	5.48216	4.0758
preCC	148	0	0.459973	0.490174	0.854393
preCC	148	3.125	0.897684	0.6332	0.996318
preCC	148	6.25	1.66307	0.975824	1.70654
preCC	148	12.5	9.3355	1.68966	5.17659
preCC	148	25		5.93435
preCC	149	0	0.476558	0.63725	0.543481
preCC	149	3.125	0.466729	0.867557	1.1552
preCC	149	6.25	0.67099	1.43887	2.91377
preCC	149	12.5	2.49403	5.94949	3.25715
preCC	149	25	5.52985		4.59748
preCC	150	0	0.915589	0.79213	0.831809
preCC	150	3.125	1.07706	0.696414	0.793767
preCC	150	6.25	1.3138	0.841562	1.32069
preCC	150	12.5	1.67932	1.05393	2.6693
preCC	150	25	4.22669	1.95107	2.89909
preCC	151	0	0.68474	0.710848	0.50233
preCC	151	3.125	0.84383	0.871119	0.59709
preCC	151	6.25	1.17336	1.01098	0.914352
preCC	151	12.5	1.42373	1.27734	0.979511
preCC	151	25	2.80269	1.34552	1.36963
preCC	152	0	0.7419	0.675958	1.03154
preCC	152	3.125	0.795706	0.821974	1.15664
preCC	152	6.25	1.38642	1.24714	2.68411
preCC	152	12.5	11.38	3.74507	13.5275
preCC	152	25		16.7444
preCC	154	0	0.686982	0.674645	0.848182
preCC	154	3.125	0.656241	0.496076	0.86865
preCC	154	6.25	0.747159	0.615951	1.00863
preCC	154	12.5	0.903023	0.906846	1.32161
preCC	154	25	1.31451	1.03033	1.72675
preCC	155	0	1.09594	0.777927	0.695857
preCC	155	3.125	1.55073	0.988807	1.11329
preCC	155	6.25	2.65687	1.96043	2.1259
preCC	155	12.5	3.5256	4.31719	5.36805
preCC	155	25	5.15928
preCC	156	0	0.564652	0.46798	0.747962
preCC	156	3.125	0.799393	0.545611	0.946318
preCC	156	6.25	1.4839	1.40763	3.39264
preCC	156	12.5	4.46326	2.98566	14.6557
preCC	156	25
preCC	157	0	0.352482	0.561154	0.716959
preCC	157	3.125	0.865796	0.846248	3.011
preCC	157	6.25	1.42246	1.81017	4.93558
preCC	157	12.5	2.32802	3.29636	7.12588
preCC	157	25	5.71036	4.49214
preCC	159	0	0.638635	0.631161	0.594293
preCC	159	3.125	1.172	0.906141	1.74876
preCC	159	6.25	1.83247	1.63758	2.28103
preCC	159	12.5	3.52225	2.49248	3.89655
preCC	159	25	4.48206	2.29719
preCC	160	0	0.676461	0.523025	0.632943
preCC	160	3.125	0.875519	0.54629	0.795653
preCC	160	6.25	3.13571	0.930001	9.95239
preCC	160	12.5		13.7667
preCC	160	25
preCC	161	0	0.47557	0.410193	0.400041
preCC	161	3.125	0.898144	0.746993	1.91268
preCC	161	6.25	2.67385	1.80555	6.38351
preCC	161	12.5	8.97745	8.55059
preCC	161	25
preCC	162	0	0.780709	0.490827	0.545852
preCC	162	3.125	1.1246	0.84914	0.920689
preCC	162	6.25	1.71403	1.19429	1.37974
preCC	162	12.5	2.42189	1.84708	4.68972
preCC	162	25	3.57654	2.84439
preCC	163	0	0.57164	0.400256	0.475244
preCC	163	3.125	0.636124	0.387603	0.734148
preCC	163	6.25	1.32427	0.90193	2.0439
preCC	163	12.5	2.52186	3.42122	4.49379
preCC	163	25	9.20363
preCC	164	0	0.369088	0.425075	0.425305
preCC	164	3.125	0.388221	0.803491	1.60323
preCC	164	6.25	0.908286	1.60668	5.83754
preCC	164	12.5	3.29394	4.47638
preCC	164	25
preCC	165	0	0.545152	0.218975	0.287223
preCC	165	3.125	0.487347	0.433229	0.796419
preCC	165	6.25	1.55713	1.42914	2.13898
preCC	165	12.5	2.01834	2.5207	3.24271
preCC	165	25	3.8259	2.83615
preCC	166	0	0.730327	0.815129	1.01963
preCC	166	3.125	1.09488	0.771343	2.46799
preCC	166	6.25	3.8985	1.55001	3.44256
preCC	166	12.5	6.08937	4.84525	4.38455
preCC	166	25
preCC	168	0	0.433931	0.559348	0.502459
preCC	168	3.125	0.742278	0.489308	0.869291
preCC	168	6.25	1.22936	0.928732	1.35294
preCC	168	12.5	2.52164	1.28801	2.00551
preCC	168	25	2.34184	1.60433
preCC	170	0	0.79699	0.365048	1.0038
preCC	170	3.125	0.986934	0.483857	1.8095
preCC	170	6.25	1.23224	0.654018	2.32333
preCC	170	12.5	4.07404	3.78712
preCC	170	25
preCC	171	0		1.07413	1.00684
preCC	171	3.125		1.86967	3.39374
preCC	171	6.25		5.95352	11.0706
preCC	171	12.5		12.5282
preCC	171	25
preCC	172	0		0.607032	0.536565
preCC	172	3.125		0.884706	0.976255
preCC	172	6.25		1.64158	1.65546
preCC	172	12.5
preCC	172	25
preCC	173	0		0.590134	0.696125
preCC	173	3.125		0.623984	2.27464
preCC	173	6.25		1.4603	5.21249
preCC	173	12.5		5.60642	5.44273
preCC	173	25		11.2193
preCC	174	0		0.547987	0.628457
preCC	174	3.125		0.862087	1.42868
preCC	174	6.25		3.06437	2.81804
preCC	174	12.5		5.64861	3.54901
preCC	174	25		5.50129
preCC	175	0		0.625244	0.440494
preCC	175	3.125		1.02535	1.08419
preCC	175	6.25		3.24777	3.52747
preCC	175	12.5		3.68424	7.65687
preCC	175	25
preCC	176	0		0.770841	0.572211
preCC	176	3.125		0.843467	1.13647
preCC	176	6.25		1.22608	4.54809
preCC	176	12.5		4.65122	8.37774
preCC	176	25
preCC	177	0		0.579555	0.523967
preCC	177	3.125		0.590841	3.87478
preCC	177	6.25		0.890058	8.72906
preCC	177	12.5		5.85541
preCC	177	25		10.0529
preCC	178	0		0.709797	0.82976
preCC	178	3.125		1.76773	2.52413
preCC	178	6.25		2.93713	2.78961
preCC	178	12.5		4.49496	4.50422
preCC	178	25
preCC	180	0		0.460052	0.635918
preCC	180	3.125		0.775655	0.65312
preCC	180	6.25		1.38942	5.01602
preCC	180	12.5		2.73399
preCC	180	25		2.76448
preCC	181	0		0.604028	0.703998
preCC	181	3.125		0.867182	2.28688
preCC	181	6.25		2.21858	2.11292
preCC	181	12.5		2.83148	2.08991
preCC	181	25		2.40002	2.36444
preCC	182	0		1.08442	1.0515
preCC	182	3.125		1.46211	2.29567
preCC	182	6.25		1.82864	6.41879
preCC	182	12.5		2.31297	6.7016
preCC	182	25		5.09017
preCC	183	0	0.629506	0.630048	0.499434
preCC	183	3.125	0.727935	0.810275	0.622178
preCC	183	6.25	1.13107	0.89269	1.03182
preCC	183	12.5	1.71628	1.06926
preCC	183	25		1.74999
preCC	184	0	0.968164	0.870017	0.642645
preCC	184	3.125	1.08274	0.846173	0.648173
preCC	184	6.25	1.5057	0.963155	1.61758
preCC	184	12.5	3.87861	1.37336	10.3682
preCC	184	25	4.73344	6.15581
preCC	185	0	0.516835	0.490208	0.68503
preCC	185	3.125	0.926531	0.905442	1.65065
preCC	185	6.25	1.78758	1.90544	3.05664
preCC	185	12.5	5.18264	2.99305	3.70617
preCC	185	25
preCC	186	0	0.893057	0.832622	0.899551
preCC	186	3.125	2.11176	1.45438	1.30474
preCC	186	6.25		6.96135	3.28012
preCC	186	12.5
preCC	186	25
preCC	187	0	0.546502	0.526709	0.501071
preCC	187	3.125	1.39824	0.847064	1.29431
preCC	187	6.25	3.80453	2.58444	7.00936
preCC	187	12.5	9.27805	5.18267	14.6485
preCC	187	25		7.94973
preCC	188	0	0.67728	1.37257	0.614091
preCC	188	3.125	1.21486	1.37869	1.21505
preCC	188	6.25	2.07152	4.2525	2.03217
preCC	188	12.5	3.22866	4.93697	2.39732
preCC	188	25	3.82132		3.14119
preCC	189	0	0.802233	0.889662	0.743189
preCC	189	3.125	6.52003	2.70581	3.48331
preCC	189	6.25		12.6404	9.17232
preCC	189	12.5
preCC	189	25
preCC	190	0	0.584305	0.45058	0.513175
preCC	190	3.125	0.875742	0.80348	1.09264
preCC	190	6.25	2.25329	1.69977	1.71816
preCC	190	12.5	3.08315	2.75572	3.75387
preCC	190	25	3.43903
preCC	191	0	0.659483	0.403664	0.358617
preCC	191	3.125	0.893426	0.58718	1.00925
preCC	191	6.25	3.03876	1.41947	3.41016
preCC	191	12.5	6.0698	3.71214	8.48584
preCC	191	25		6.9066
preCC	192	0	0.783028	0.565236	0.59856
preCC	192	3.125	1.61182	0.987144	4.76331
preCC	192	6.25	6.99601	1.7794
preCC	192	12.5		4.17002
preCC	192	25
preCC	193	0	0.714887	0.736133	0.86752
preCC	193	3.125	1.14523	0.971465	2.08377
preCC	193	6.25	2.2121	1.37772	3.21792
preCC	193	12.5	5.15044	2.37748	6.29537
preCC	193	25		5.76106
preCC	194	0	0.665805	1.01937	0.7243
preCC	194	3.125	0.711788	0.842665	0.977213
preCC	194	6.25	1.05624	0.851864	1.53299
preCC	194	12.5	1.38614	1.42486	2.37441
preCC	194	25	1.59087	1.17907	4.30583
A/J	1007	0	0.513372	0.609087	0.646794
A/J	1007	3.125	1.20194	1.22147	2.18377
A/J	1007	6.25	2.24674	2.75858	3.04585
A/J	1007	12.5	5.01022	8.77517	8.44141
A/J	1007	25
A/J	1008	0	0.49043	0.428645	0.696322
A/J	1008	3.125	0.919942	0.582636	1.47807
A/J	1008	6.25	1.77576	2.00441	2.59505
A/J	1008	12.5	3.0878	2.94966	3.50119
A/J	1008	25
A/J	1009	0	0.735602	0.491064	0.489516
A/J	1009	3.125	1.31157	0.808492	2.19902
A/J	1009	6.25	2.15774	1.82661	4.60988
A/J	1009	12.5	4.75702	5.61917	7.89557
A/J	1009	25
A/J	1010	0	0.680992	0.49407	0.599101
A/J	1010	3.125	0.98816	0.900899	2.2084
A/J	1010	6.25	2.9425	3.65083	3.32512
A/J	1010	12.5	3.93385	15.1931	5.56098
A/J	1010	25
A/J	1011	0	0.461939	0.427158	0.792192
A/J	1011	3.125	0.885094	0.772899	2.28482
A/J	1011	6.25	3.07106	1.83507	4.36082
A/J	1011	12.5	5.48414	3.778	9.00367
A/J	1011	25
A/J	1012	0	0.705657	0.399037	0.590712
A/J	1012	3.125	0.785887	0.443651	1.87541
A/J	1012	6.25	1.58227	0.96292	2.1106
A/J	1012	12.5	3.17438	2.4554	3.96356
A/J	1012	25		7.60794
C57BL/6J	2001	0	1.06538	0.764744	0.752718
C57BL/6J	2001	3.125	0.986606	0.835772	0.87543
C57BL/6J	2001	6.25	1.03371	0.976106	0.933727
C57BL/6J	2001	12.5	2.5424	3.97513	1.11699
C57BL/6J	2001	25	3.76051	8.36433	2.501
C57BL/6J	2002	0	0.67211	0.548274	0.693742
C57BL/6J	2002	3.125	0.716228	0.622867	0.91362
C57BL/6J	2002	6.25	1.14419	1.16501	1.17316
C57BL/6J	2002	12.5	2.02047	2.81614	1.99003
C57BL/6J	2002	25	5.70092	7.59697	4.09621
C57BL/6J	2003	0	0.841618	0.481683	0.687875
C57BL/6J	2003	3.125	0.912658	0.396494	0.791007
C57BL/6J	2003	6.25	0.961046	0.490793	0.901255
C57BL/6J	2003	12.5	3.15141	1.13728	1.25531
C57BL/6J	2003	25	4.01729	2.75085	1.35249
C57BL/6J	2004	0	0.586618	0.568245	0.722485
C57BL/6J	2004	3.125	0.753697	0.496307	0.807092
C57BL/6J	2004	6.25	0.655649	0.568083	0.917983
C57BL/6J	2004	12.5	1.12987	0.820637	1.42392
C57BL/6J	2004	25	6.43181	4.99352	2.21589
C57BL/6J	2005	0	0.560471	0.585509	0.744193
C57BL/6J	2005	3.125	0.557908	0.577795	0.897257
C57BL/6J	2005	6.25	0.863564	0.831156	1.10201
C57BL/6J	2005	12.5	1.47121	1.15334	1.80149
C57BL/6J	2005	25	3.34875	3.45992	1.69343
C57BL/6J	2006	0	1.1072	0.573531	0.765939
C57BL/6J	2006	3.125	1.52291	0.834519	0.778457
C57BL/6J	2006	6.25	2.04362	1.01405	1.00102
C57BL/6J	2006	12.5	5.8055	3.88644	1.98849
C57BL/6J	2006	25	7.60014	9.06605	3.04656
CAST/EiJ	3001	0	0.538788	0.634232	0.956256
CAST/EiJ	3001	3.125	0.560221	0.687311	1.95064
CAST/EiJ	3001	6.25	1.42173	1.21819	2.44461
CAST/EiJ	3001	12.5	1.34038	2.48166	2.40839
CAST/EiJ	3001	25	1.60219	3.02941	3.11443
CAST/EiJ	3002	0	0.68959	0.673059	0.935055
CAST/EiJ	3002	3.125	1.40712	1.41003	1.56979
CAST/EiJ	3002	6.25	2.57236	3.10095	2.91431
CAST/EiJ	3002	12.5	3.15637	3.82084	1.79917
CAST/EiJ	3002	25	2.46653	3.26351	2.64361
CAST/EiJ	3003	0	0.822011	0.800239	0.846323
CAST/EiJ	3003	3.125	1.27771	1.2719	0.980335
CAST/EiJ	3003	6.25	2.10555	1.69572	1.34661
CAST/EiJ	3003	12.5	2.37841	1.5562	2.23816
CAST/EiJ	3003	25	2.37657	3.14422	3.38714
CAST/EiJ	3004	0	0.686359	0.816734	1.2544
CAST/EiJ	3004	3.125	0.781749	1.96895	2.00525
CAST/EiJ	3004	6.25	2.28126	2.52324	4.17815
CAST/EiJ	3004	12.5	2.75456	2.3048	3.38219
CAST/EiJ	3004	25	3.13154	3.77902
CAST/EiJ	3006	0	0.824398	0.85515	0.82224
CAST/EiJ	3006	3.125	1.20589	0.83873	1.20349
CAST/EiJ	3006	6.25	2.10501	2.07779	1.59385
CAST/EiJ	3006	12.5	1.64254	2.44136	1.88037
CAST/EiJ	3006	25	3.37795	2.60484	2.006
NOD/ShiLtJ	4001	0	0.399233	0.420965	0.657449
NOD/ShiLtJ	4001	3.125	0.355212	0.556767	1.04951
NOD/ShiLtJ	4001	6.25	0.743118	0.898702	7.91884
NOD/ShiLtJ	4001	12.5	1.22427	1.5551	7.60211
NOD/ShiLtJ	4001	25	1.66902
NOD/ShiLtJ	4002	0	0.844341	0.688176	0.425068
NOD/ShiLtJ	4002	3.125	0.848188	0.530714	0.696048
NOD/ShiLtJ	4002	6.25	1.22513	1.39461	2.01155
NOD/ShiLtJ	4002	12.5	2.37474	1.10673	3.48308
NOD/ShiLtJ	4002	25	3.3685	1.70617
NOD/ShiLtJ	4004	0	0.868468	0.568657	1.03477
NOD/ShiLtJ	4004	3.125	1.11193	0.754316	2.07493
NOD/ShiLtJ	4004	6.25	0.969487	1.04954	9.22764
NOD/ShiLtJ	4004	12.5	3.632	1.61664	13.8326
NOD/ShiLtJ	4004	25	6.91777
NOD/ShiLtJ	4005	0	0.535865	0.61474	0.703324
NOD/ShiLtJ	4005	3.125	0.75377	0.493094	1.91559
NOD/ShiLtJ	4005	6.25	1.52188	0.972923	9.94012
NOD/ShiLtJ	4005	12.5	3.37351	1.15461
NOD/ShiLtJ	4005	25	11.9839	11.6952
NOD/ShiLtJ	4006	0	0.566431	0.520164	0.66074
NOD/ShiLtJ	4006	3.125	0.841461	0.512183	0.527872
NOD/ShiLtJ	4006	6.25	1.16605	0.80181	0.740726
NOD/ShiLtJ	4006	12.5	1.66446	0.701233	1.10027
NOD/ShiLtJ	4006	25	1.8436	1.1379
NOD/ShiLtJ	4008	0	0.55941	0.438252	0.640167
NOD/ShiLtJ	4008	3.125	0.759815	0.724648	1.29439
NOD/ShiLtJ	4008	6.25	1.46637	0.869533	3.52091
NOD/ShiLtJ	4008	12.5	1.35993	1.2086	8.6521
NOD/ShiLtJ	4008	25	1.46909	3.62373
NOD/ShiLtJ	4010	0	0.521988	0.368336	0.535634
NOD/ShiLtJ	4010	3.125	0.545123	0.469319	0.476258
NOD/ShiLtJ	4010	6.25	1.01317	0.725683	1.3083
NOD/ShiLtJ	4010	12.5	1.19404	0.877296	6.3039
NOD/ShiLtJ	4010	25	5.82107	1.21457
NOD/ShiLtJ	4011	0	0.616339	0.378417	0.373533
NOD/ShiLtJ	4011	3.125	0.640785	0.428472	0.59865
NOD/ShiLtJ	4011	6.25	1.0557	0.696831	1.77839
NOD/ShiLtJ	4011	12.5	1.83719	0.797848	4.68376
NOD/ShiLtJ	4011	25	2.46366	1.69335
NOD/ShiLtJ	4012	0	0.594943	0.381151	0.734535
NOD/ShiLtJ	4012	3.125	0.664283	0.440809	1.02072
NOD/ShiLtJ	4012	6.25	1.16436	0.534483	5.18519
NOD/ShiLtJ	4012	12.5	2.63155	0.663817	9.3824
NOD/ShiLtJ	4012	25	3.36404	1.00454
NZO/HILtJ	5001	0	0.912708	0.621859	0.588179
NZO/HILtJ	5001	3.125	1.17473	0.980394	1.0081
NZO/HILtJ	5001	6.25	1.75116	1.35397	3.20585
NZO/HILtJ	5001	12.5	3.71295	3.56041	4.29182
NZO/HILtJ	5001	25	5.97043
NZO/HILtJ	5004	0	0.587885	0.639599	0.665165
NZO/HILtJ	5004	3.125	1.0804	0.934853	0.892101
NZO/HILtJ	5004	6.25	1.68559	1.50234	2.63381
NZO/HILtJ	5004	12.5	3.41391	3.69681	3.66781
NZO/HILtJ	5004	25
NZO/HILtJ	5005	0	0.562717	0.485283	0.666134
NZO/HILtJ	5005	3.125	0.789633	0.886569	1.23755
NZO/HILtJ	5005	6.25	1.26469	1.68562	2.4128
NZO/HILtJ	5005	12.5	3.79982	5.36153	3.39664
NZO/HILtJ	5005	25	5.87874
NZO/HILtJ	5006	0	0.667399	0.499008	0.714682
NZO/HILtJ	5006	3.125	0.981768	1.06278	1.02045
NZO/HILtJ	5006	6.25	1.08751	1.96017	1.53319
NZO/HILtJ	5006	12.5	4.80494	2.71964	4.29828
NZO/HILtJ	5006	25		6.03431
NZO/HILtJ	5007	0	0.719806	0.840573	0.799616
NZO/HILtJ	5007	3.125	0.676571	1.64787	1.50546
NZO/HILtJ	5007	6.25	1.43479	3.30067	4.47699
NZO/HILtJ	5007	12.5	4.74708	4.7168	3.34656
NZO/HILtJ	5007	25
NZO/HILtJ	5008	0	0.758134	0.664187	0.913336
NZO/HILtJ	5008	3.125	0.888411	0.869221	1.01026
NZO/HILtJ	5008	6.25	1.05718	1.82595	2.64438
NZO/HILtJ	5008	12.5	2.57354	5.72501	3.86862
NZO/HILtJ	5008	25	6.80352
PWK/PhJ	6002	0	0.485051	0.495199	0.305651
PWK/PhJ	6002	3.125	0.586778	0.585342	0.342949
PWK/PhJ	6002	6.25	0.870557	0.805925	0.484148
PWK/PhJ	6002	12.5	4.87652	1.08227	0.79796
PWK/PhJ	6002	25			0.915791
PWK/PhJ	6003	0	0.510287	0.500652	0.443295
PWK/PhJ	6003	3.125	0.983934	1.24984	0.663439
PWK/PhJ	6003	6.25	1.50668	0.975329	1.13023
PWK/PhJ	6003	12.5	2.90173	1.82256	1.19504
PWK/PhJ	6003	25	2.33521	2.5939	1.49821
PWK/PhJ	6004	0	0.5233	0.409167	0.371344
PWK/PhJ	6004	3.125	0.574728	0.523002	0.444299
PWK/PhJ	6004	6.25	0.971754	1.29146	1.01789
PWK/PhJ	6004	12.5	1.50688	1.06684	1.22468
PWK/PhJ	6004	25	4.08531	3.07687	2.08318
PWK/PhJ	6005	0	0.481921	0.308682	0.445114
PWK/PhJ	6005	3.125	0.626148	0.402443	0.512383
PWK/PhJ	6005	6.25	1.04318	0.475449	0.82863
PWK/PhJ	6005	12.5	2.32543	0.661319	1.36533
PWK/PhJ	6005	25	8.07527	3.56689	1.6552
PWK/PhJ	6006	0	0.403075	0.408003	0.32369
PWK/PhJ	6006	3.125	0.467836	0.496371	0.350845
PWK/PhJ	6006	6.25	0.817081	0.98615	0.508893
PWK/PhJ	6006	12.5	1.70935	2.62422	0.732119
PWK/PhJ	6006	25	4.30641	4.39267	1.29557
PWK/PhJ	6007	0	0.6016	0.474277	0.437772
PWK/PhJ	6007	3.125	0.5767	0.538167	0.675726
PWK/PhJ	6007	6.25	0.989164	1.08598	1.50676
PWK/PhJ	6007	12.5	6.10718	7.17923	1.31729
PWK/PhJ	6007	25			1.81342
PWK/PhJ	6008	0	0.7032	0.372602	0.414528
PWK/PhJ	6008	3.125	1.11469	0.598471	0.65015
PWK/PhJ	6008	6.25	1.64808	1.34718	0.647726
PWK/PhJ	6008	12.5	3.01596	3.6991	0.824649
PWK/PhJ	6008	25	7.1002	2.46362	2.69291
PWK/PhJ	6009	0	0.573783	0.447263	0.45077
PWK/PhJ	6009	3.125	0.649674	0.582834	0.463409
PWK/PhJ	6009	6.25	0.875234	0.898249	0.730205
PWK/PhJ	6009	12.5	3.30278	2.66552	1.62842
PWK/PhJ	6009	25		3.42334	1.87452
WSB/EiJ	7004	0	0.288532	0.496942	0.504412
WSB/EiJ	7004	3.125	0.411504	0.523582	1.23032
WSB/EiJ	7004	6.25	0.506359	0.737887	3.19325
WSB/EiJ	7004	12.5	3.27065	1.97671	7.33134
WSB/EiJ	7004	25	10.4568	10.3032
WSB/EiJ	7005	0	0.550711	0.666376	0.541766
WSB/EiJ	7005	3.125	0.55321	0.652497	0.510511
WSB/EiJ	7005	6.25	1.03418	1.17463	2.69795
WSB/EiJ	7005	12.5	7.1672	6.07716	9.89137
WSB/EiJ	7005	25
WSB/EiJ	7006	0	0.777227	0.61767	0.700067
WSB/EiJ	7006	3.125	0.706972	0.643609	0.820307
WSB/EiJ	7006	6.25	0.795042	1.35978	3.8587
WSB/EiJ	7006	12.5	8.65499	7.18719	6.76046
WSB/EiJ	7006	25
WSB/EiJ	7007	0	0.580606	0.66105	0.417012
WSB/EiJ	7007	3.125	0.653034	0.823225	0.412065
WSB/EiJ	7007	6.25	0.835839	0.638916	1.64919
WSB/EiJ	7007	12.5	6.39129	1.35898	7.90796
WSB/EiJ	7007	25	12.4206	11.8248
WSB/EiJ	7008	0	0.830045	0.749805	0.855671
WSB/EiJ	7008	3.125	0.779235	0.927445	1.0122
WSB/EiJ	7008	6.25	1.17854	2.00661	3.19259
WSB/EiJ	7008	12.5	7.46881	10.2462	10.6895
WSB/EiJ	7008	25	12.1116
WSB/EiJ	7009	0	0.690676	0.692339	0.472813
WSB/EiJ	7009	3.125	0.781789	0.570289	0.627559
WSB/EiJ	7009	6.25	1.04706	0.910302	1.91388
WSB/EiJ	7009	12.5	6.74516	2.80058	16.119
WSB/EiJ	7009	25	10.9854	10.7279
129S1/SvImJ	12911	0	0.319456	0.347938	0.60504
129S1/SvImJ	12911	3.125	0.421876	0.527359	0.951588
129S1/SvImJ	12911	6.25	1.52216	0.830917	3.75173
129S1/SvImJ	12911	12.5	3.02874	5.57246	6.41229
129S1/SvImJ	12911	25	5.66462	9.829
129S1/SvImJ	12912	0	0.554737	0.556317	0.499412
129S1/SvImJ	12912	3.125	0.800038	0.66941	0.863418
129S1/SvImJ	12912	6.25	1.47722	0.998822	3.79219
129S1/SvImJ	12912	12.5	6.34478	6.22502	4.62228
129S1/SvImJ	12912	25
129S1/SvImJ	12913	0	0.480061	0.481165	0.599874
129S1/SvImJ	12913	3.125	0.863916	0.510835	0.971508
129S1/SvImJ	12913	6.25	1.87896	0.778557	3.07492
129S1/SvImJ	12913	12.5	8.26011	3.05364	6.76421
129S1/SvImJ	12913	25		4.33164
129S1/SvImJ	12914	0	0.390698	0.390698	0.420456
129S1/SvImJ	12914	3.125	0.497161	0.497161	0.521393
129S1/SvImJ	12914	6.25	0.514505	0.514505	1.13449
129S1/SvImJ	12914	12.5	1.04988	1.04988	5.51491
129S1/SvImJ	12914	25	7.07619	7.07619
129S1/SvImJ	12916	0	0.41459	0.4506	0.642342
129S1/SvImJ	12916	3.125	0.830957	0.569309	0.689118
129S1/SvImJ	12916	6.25	1.06423	0.823872	0.791503
129S1/SvImJ	12916	12.5	6.98556	0.766541	2.56443
129S1/SvImJ	12916	25		7.64936	9.02916
