# Supplementary material for: Plethysmography Phenotype QTL in Mice Before and After Allergen Sensitization and Challenge
Source: G3 (Bethesda). 2016 Jul 21;6(9):2857–65. doi: 10.1534/g3.116.032912 (PMC5015943; doi:10.1534/g3.116.032912)
Supplement: Supplemental Material [file supp_g3.116.032912_FileS2.xls]

## Sheet: Sheet1
id	subjectname	strain	pc150_f_1	pc150_bl_1	pc150_delta
3	OR652m150	preCC	0.750331	3.94673	3.1964
4	OR1190m163	preCC	0.65341	7.85456	7.20115
7	OR2390m63	preCC	0.740974	2.27509	1.53411
8	OR2580m61	preCC	5.14147	11.6116	6.47014
10	OR13m69	preCC	3.72799	9.31716	5.58916
13	OR190m55	preCC	1.94246	2.28294	0.340481
14	OR205m51	preCC	10.597	8.30352	-2.29352
15	OR305m87	preCC	0.985472	2.6645	1.67903
16	OR462m61	preCC	16.5115	2.22361	-14.2878
17	OR549m62	preCC	3.11363	15.0409	11.9272
18	OR699m69	preCC	3.04825	5.76589	2.71763
21	OR792m76	preCC	3.0821	3.21645	0.134352
22	OR829m74	preCC	2.76552	3.48581	0.720286
23	OR857m67	preCC	3.70388	2.42086	-1.28302
24	OR937m160	preCC	5.0171	8.32728	3.31018
25	OR941m72	preCC	2.46758	2.82425	0.356666
27	OR1122m139	preCC	3.74947	7.77915	4.02968
29	OR1496m138	preCC	6.24578	8.45448	2.20869
30	OR1515m165	preCC	1.13363	2.73553	1.60191
31	OR1519m154	preCC	3.09635	6.17174	3.07539
32	OR1536m143	preCC	3.01666	5.38995	2.37329
33	OR2020m60	preCC	0.388892	2.99712	2.60823
37	OR4445m141	preCC	0.983678	5.83559	4.85192
38	OR125m64	preCC	6.36136	6.95962	0.59826
39	OR220m52	preCC	4.25153	2.68521	-1.56631
40	OR291m157	preCC	0.695117	1.62583	0.930711
41	OR380m69	preCC	1.42421	1.53274	0.108537
44	OR555m52	preCC	1.89426	0.868364	-1.02589
45	OR559m152	preCC	1.48001	3.14334	1.66333
48	OR779m146	preCC	1.29868	5.97469	4.67601
49	OR822m147	preCC	2.21605	6.71356	4.49751
50	OR896m61	preCC	3.79898	10.4409	6.64189
51	OR940m160	preCC	1.5708	4.22537	2.65456
52	OR1246m70	preCC	6.22032	14.4451	8.22475
53	OR1401m157	preCC	1.85433	2.07625	0.221925
54	OR1427m53	preCC	0.187775	1.36925	1.18147
57	OR2075m59	preCC	3.05735	2.28307	-0.774288
58	OR2558m55	preCC	4.42492	9.85665	5.43172
59	OR4227m141	preCC	3.08422	3.9216	0.837378
60	OR4251m142	preCC	9.67792	7.97752	-1.7004
61	OR219m71	preCC	1.86014	4.21214	2.352
62	OR538m149	preCC	2.50862	0.827428	-1.6812
63	OR739m165	preCC	8.93721	20.2734	11.3362
64	OR821m62	preCC	7.36965	8.87669	1.50704
65	OR867m181	preCC	12.3968	8.20442	-4.19236
66	OR900m153	preCC	2.97674	2.4925	-0.484243
67	OR1009m158	preCC	0.866857	3.82787	2.96101
68	OR2041m60	preCC	2.29626	3.08254	0.786283
69	OR2291m70	preCC	2.11188	10.1754	8.06356
70	OR4559m154	preCC	2.94429	5.694	2.74971
85	OR381m65	preCC	17.2298	10.766	-6.4638
86	OR799m164	preCC	5.976	12.8484	6.87245
87	OR820m63	preCC	2.95016	7.95132	5.00115
88	OR1237m84	preCC	1.02866	1.62741	0.598752
89	OR4010m155	preCC	1.4018	1.99203	0.590225
90	OR5118m137	preCC	1.16606	1.87182	0.705755
92	OR3401m39	preCC	4.55824	3.96006	-0.598184
94	OR3289m52	preCC	3.30411	8.64475	5.34064
95	OR3168m50	preCC	3.07536	5.2473	2.17194
97	OR166m65	preCC	4.53312	5.22446	0.691339
98	OR237m72	preCC	4.00363	3.22668	-0.776943
99	OR1524m177	preCC	0.963256	2.49972	1.53647
100	OR3154m44	preCC	1.39827	4.56994	3.17167
101	OR5156m127	preCC	10.8433	6.41004	-4.43328
102	OR3018m50	preCC	7.78332	14.881	7.09768
103	OR5019m130	preCC	4.94878	5.30648	0.357703
104	OR3443m48	preCC	6.43624	3.98453	-2.4517
105	OR3078m52	preCC	5.76306	3.24237	-2.5207
106	OR3358m55	preCC	2.32966	8.46845	6.13879
107	OR3181m52	preCC	4.86915	8.66616	3.797
108	OR5410m133	preCC	1.18248	3.41842	2.23594
109	OR5454m136	preCC	2.72807	4.40335	1.67527
110	OR1114m66	preCC	1.89753	2.02058	0.123048
111	OR3426m56	preCC	5.00368	5.43137	0.427691
112	OR3389m51	preCC	1.94639	8.86924	6.92284
113	OR3415m51	preCC	1.13318	2.93193	1.79875
114	OR3515m67	preCC	3.00549	4.91022	1.90474
115	OR3528m42	preCC	5.87402	3.01279	-2.86124
116	OR5546m131	preCC	3.40565	3.22163	-0.184017
117	OR5087m133	preCC	0.925931	3.31962	2.39368
119	OR3061m49	preCC	1.34674	3.45525	2.10851
120	OR3564m41	preCC	1.60183	2.05321	0.451385
121	OR5308m141	preCC	1.34754	7.41236	6.06482
122	OR5291m125	preCC	8.32015	4.55247	-3.76768
123	OR5401m137	preCC	4.22021	2.66497	-1.55523
124	OR3156m41	preCC	3.58844	5.86032	2.27187
125	OR3076m40	preCC	6.40684	11.6101	5.20321
126	OR3548m52	preCC	4.11218	2.74639	-1.36579
127	OR3370m47	preCC	1.93578	3.97894	2.04316
128	OR5515m126	preCC	1.49307	2.95022	1.45716
129	OR113m87	preCC	8.72397	4.42554	-4.29843
131	OR3067m51	preCC	4.54949	16.0466	11.4971
133	OR3019m54	preCC	4.34988	2.02656	-2.32333
136	OR3549m47	preCC	0.409684	2.19583	1.78615
137	OR3087m57	preCC	4.29012	9.61834	5.32821
138	OR5389m137	preCC	0.920797	3.33029	2.4095
139	OR3489m49	preCC	1.56094	4.74786	3.18692
140	OR5130m140	preCC	3.05879	5.59888	2.54009
141	OR3011m48	preCC	2.26763	3.10402	0.836391
142	OR5612m133	preCC	5.29331	6.93526	1.64195
144	OR41m114	preCC	1.66644	2.7212	1.05477
145	OR5067m141	preCC	0.492741	0.798698	0.305957
146	OR5513m128	preCC	1.62826	1.88409	0.255836
147	OR477m143	preCC	3.87929	5.56907	1.68978
148	OR5232m137	preCC	4.74557	2.01615	-2.72942
149	OR1566m188	preCC	0.84071	5.02725	4.18654
150	OR3546m38	preCC	4.04457	10.867	6.82248
151	OR3594m47	preCC	5.20702	6.33764	1.13062
152	OR3066m50	preCC	4.58563	2.84911	-1.73652
154	OR5154m140	preCC	12.4263	19.5177	7.09141
155	OR3046m53	preCC	2.60689	2.87225	0.26536
156	OR5252m131	preCC	3.44953	3.26557	-0.183962
157	OR5076m133	preCC	0.455869	1.56472	1.10885
159	OR5140m134	preCC	0.76855	1.95877	1.19022
160	OR1234m179	preCC	3.22503	4.50054	1.27551
161	OR1635m174	preCC	1.1143	2.68412	1.56982
162	OR3327m48	preCC	3.47579	2.5057	-0.970098
163	OR3118m48	preCC	1.92042	4.32458	2.40416
164	OR712m172	preCC	1.57763	3.07838	1.50075
165	OR4390m150	preCC	0.836942	1.86327	1.02633
166	OR5049m130	preCC	1.01481	2.43249	1.41767
168	OR5370m142	preCC	1.91309	2.74223	0.829137
170	OR5549m133	preCC	1.80867	5.38268	3.57402
171	OR3467m61	preCC	1.52429	1.50503	-0.0192635
172	OR1057m169	preCC	2.09484	3.27767	1.18282
173	OR3140m58	preCC	0.664088	2.61066	1.94657
174	OR5091m144	preCC	1.02509	1.48074	0.455656
175	OR5480m136	preCC	1.07535	1.23246	0.157117
176	OR3091m49	preCC	1.14035	5.67318	4.53283
177	OR4179m174	preCC	0.306312	2.80762	2.50131
178	OR3431m38	preCC	0.68059	0.988587	0.307997
180	OR3612m60	preCC	3.50766	1.82481	-1.68285
181	OR3584m51	preCC	0.79	1.67468	0.884677
182	OR3232m54	preCC	0.951061	5.86196	4.9109
183	OR5164m131	preCC	4.35479	4.99539	0.640591
184	OR3009m54	preCC	4.88909	5.83289	0.943798
185	OR3180m54	preCC	0.952038	1.85253	0.900494
186	OR692m181	preCC	3.2393	2.55024	-0.68906
187	OR3513m61	preCC	0.982169	1.41943	0.43726
188	OR5516m139	preCC	1.25132	2.13797	0.886651
189	OR5528m164	preCC	0.72275	0.638032	-0.0847183
190	OR3344m55	preCC	1.59685	1.59123	-0.00562
191	OR3081m35	preCC	1.04485	1.79363	0.748785
192	OR5560m130	preCC	0.837711	0.998455	0.160744
193	OR5066m143	preCC	1.19177	2.34349	1.15172
194	OR4410m171	preCC	3.21466	12.0361	8.82141
1007		A/J	0.720411	1.69967	0.979262
1008		A/J	1.19677	1.56759	0.370817
1009		A/J	0.505622	2.39004	1.88442
1010		A/J	0.530726	2.05574	1.52501
1011		A/J	0.889482	1.34439	0.454908
1012		A/J	0.639497	3.49782	2.85833
2001		C57BL/6J	11.6683	5.1791	-6.48921
2002		C57BL/6J	4.50669	4.45592	-0.0507665
2003		C57BL/6J	7.78897	5.26332	-2.52565
2004		C57BL/6J	7.8777	10.767	2.88934
2005		C57BL/6J	4.59162	7.38858	2.79695
2006		C57BL/6J	5.80708	2.82663	-2.98045
3001		CAST/EiJ	1.26919	3.13135	1.86216
3002		CAST/EiJ	1.65072	1.12766	-0.523065
3003		CAST/EiJ	4.71253	2.51609	-2.19644
3004		CAST/EiJ	1.46787	1.36727	-0.100601
3006		CAST/EiJ	3.315	3.05418	-0.260818
4001		NOD/ShiLtJ	0.938101	4.32547	3.38737
4002		NOD/ShiLtJ	1.50926	5.57937	4.07011
4004		NOD/ShiLtJ	1.01906	6.01287	4.99381
4005		NOD/ShiLtJ	2.42804	6.68093	4.2529
4006		NOD/ShiLtJ	11.2172	4.43288	-6.78433
4008		NOD/ShiLtJ	1.51199	2.97094	1.45895
4010		NOD/ShiLtJ	4.84426	6.58517	1.74091
4011		NOD/ShiLtJ	2.04115	4.57318	2.53203
4012		NOD/ShiLtJ	1.39862	3.64881	2.25019
5001		NZO/HILtJ	1.23499	3.97023	2.73524
5004		NZO/HILtJ	1.73434	2.65353	0.919188
5005		NZO/HILtJ	1.42346	3.19239	1.76892
5006		NZO/HILtJ	3.97731	2.04317	-1.93414
5007		NZO/HILtJ	2.53662	2.37508	-0.161532
5008		NZO/HILtJ	2.62236	4.53592	1.91356
6002		PWK/PhJ	4.46104	5.29809	0.837052
6003		PWK/PhJ	2.30847	1.568	-0.740465
6004		PWK/PhJ	2.65533	4.126	1.47067
6005		PWK/PhJ	3.56838	5.57485	2.00646
6006		PWK/PhJ	5.99139	2.95585	-3.03555
6007		PWK/PhJ	1.51198	5.27435	3.76237
6008		PWK/PhJ	7.54361	2.04667	-5.49694
6009		PWK/PhJ	3.67242	2.76315	-0.909265
7004		WSB/EiJ	1.15957	5.1311	3.97153
7005		WSB/EiJ	3.1942	5.40747	2.21327
7006		WSB/EiJ	1.66848	5.69086	4.02239
7007		WSB/EiJ	3.98627	4.6701	0.683829
7008		WSB/EiJ	3.28049	5.12915	1.84866
7009		WSB/EiJ	4.53389	3.63107	-0.902818
12911		129S1/SvImJ	1.35585	2.0676	0.711751
12912		129S1/SvImJ	1.06939	4.69616	3.62677
12913		129S1/SvImJ	1.68878	4.01034	2.32156
12914		129S1/SvImJ	4.39599	8.99732	4.60133
12916		129S1/SvImJ	6.33086	2.41133	-3.91954
